# Supplementary material for: Using Room Temperature Phosphorescence of Gold(I) Complexes for PAHs Sensing
Source: Molecules. 2021 Apr 22;26(9):2444. doi: 10.3390/molecules26092444 (PMC8122727; doi:10.3390/molecules26092444)
Supplement: Supplementary file 1 [file molecules-26-02444-s001.zip]

Archive with 1 entries (1 files):
- molecules-1182626-supplementary.pdf
